# Supplementary material for: Investigating the utility of human embryonic stem cell-derived neurons to model ageing and neurodegenerative disease using whole-genome gene expression and splicing analysis
Source: J Neurochem. 2012 Aug;122(4):738–51. doi: 10.1111/j.1471-4159.2012.07825.x (PMC3504076; doi:10.1111/j.1471-4159.2012.07825.x)
Supplement: Supplementary file 1 [file jnc0122-0738-SD1.xlsx]

## Sheet: SupplementaryTable1_31_05_12
SUPPLEMENTARY TABLE 1 - Sample details
CEL file	Sample name	Full sample details	Source	characteristics: tissue/ cell type	Age	PMI (h)	Gender	Ethnicity (for fetal tissue - maternal ethnicity)
A653_092.CEL	A653_092.CEL	Adult control substantia nigra, 036/08	Control adult substantia nigra	Substantia nigra	20 years	40	F	Caucasian
A653_238.CEL	A653_238.CEL	Adult control substantia nigra, 033/08	Control adult substantia nigra	Substantia nigra	22 years	95	M	Caucasian
A653_003.CEL	A653_003.CEL	Adult control substantia nigra, 023/08	Control adult substantia nigra	Substantia nigra	24 years	47	F	Caucasian
A653_002.CEL	A653_002.CEL	Adult control substantia nigra, 006/09	Control adult substantia nigra	Substantia nigra	25 years	81	M	Caucasian
A653_219.CEL	A653_219.CEL	Adult control substantia nigra, 014/09	Control adult substantia nigra	Substantia nigra	26 years	44	M	Caucasian
A653_381.CEL	A653_381.CEL	Adult control substantia nigra, 025/05	Control adult substantia nigra	Substantia nigra	28 years	39	M	Caucasian
A653_719.CEL	A653_719.CEL	Adult control substantia nigra, 035/09	Control adult substantia nigra	Substantia nigra	32 years	99	M	Caucasian
A653_950.CEL	A653_950.CEL	Adult control substantia nigra, 006/10	Control adult substantia nigra	Substantia nigra	32 years	63	F	Caucasian
A653_1346.CEL	A653_1346.CEL	Adult control substantia nigra, 032/10	Control adult substantia nigra	Substantia nigra	34 years	57	M	Caucasian
A653_072.CEL	A653_072.CEL	Adult control substantia nigra, 025/08	Control adult substantia nigra	Substantia nigra	37 years	63	M	Caucasian
A653_248.CEL	A653_248.CEL	Adult control substantia nigra, 016/07	Control adult substantia nigra	Substantia nigra	38 years	40	M	Caucasian
A653_146.CEL	A653_146.CEL	Adult control substantia nigra, 024/08	Control adult substantia nigra	Substantia nigra	39 years	42	M	Caucasian
A653_964.CEL	A653_964.CEL	Adult control substantia nigra, 010/10	Control adult substantia nigra	Substantia nigra	39 years	81	M	Caucasian
A653_917.CEL	A653_917.CEL	Adult control substantia nigra, 012/10	Control adult substantia nigra	Substantia nigra	40 years	48	M	Caucasian
A653_140.CEL	A653_140.CEL	Adult control substantia nigra, 021/08	Control adult substantia nigra	Substantia nigra	44 years	83	M	Caucasian
A653_794.CEL	A653_794.CEL	Adult control substantia nigra, 036/09	Control adult substantia nigra	Substantia nigra	44 years	49	F	Caucasian
A653_093.CEL	A653_093.CEL	Adult control substantia nigra, 004/08	Control adult substantia nigra	Substantia nigra	45 years	44	M	Caucasian
A653_223.CEL	A653_223.CEL	Adult control substantia nigra, 038/08	Control adult substantia nigra	Substantia nigra	46 years	91	M	Caucasian
A653_102.CEL	A653_102.CEL	Adult control substantia nigra, 016/08	Control adult substantia nigra	Substantia nigra	47 years	40	F	Caucasian
A653_800.CEL	A653_800.CEL	Adult control substantia nigra, 034/09	Control adult substantia nigra	Substantia nigra	49 years	79	M	Caucasian
A653_534.CEL	A653_534.CEL	Adult control substantia nigra, 028/09	Control adult substantia nigra	Substantia nigra	50 years	46	M	Caucasian
A653_141.CEL	A653_141.CEL	Adult control substantia nigra, 020/08	Control adult substantia nigra	Substantia nigra	51 years	48	M	Caucasian
A653_043.CEL	A653_043.CEL	Adult control substantia nigra, 004/06	Control adult substantia nigra	Substantia nigra	52 years	64	F	Caucasian
A653_1142.CEL	A653_1142.CEL	Adult control substantia nigra, 015/10	Control adult substantia nigra	Substantia nigra	52 years	47	M	Caucasian
A653_111.CEL	A653_111.CEL	Adult control substantia nigra, 022/06	Control adult substantia nigra	Substantia nigra	53 years	51	M	Caucasian
A653_239.CEL	A653_239.CEL	Adult control substantia nigra, 037/08	Control adult substantia nigra	Substantia nigra	53 years	38	M	Caucasian
A653_149.CEL	A653_149.CEL	Adult control substantia nigra, 035/06	Control adult substantia nigra	Substantia nigra	54 years	70	M	Caucasian
A653_115.CEL	A653_115.CEL	Adult control substantia nigra, 017/07	Control adult substantia nigra	Substantia nigra	55 years	64	M	Caucasian
A653_145.CEL	A653_145.CEL	Adult control substantia nigra, 031/08	Control adult substantia nigra	Substantia nigra	55 years	31	M	Caucasian
A653_283.CEL	A653_283.CEL	Adult control substantia nigra, 017/09	Control adult substantia nigra	Substantia nigra	55 years	48	M	Caucasian
A653_034.CEL	A653_034.CEL	Adult control substantia nigra, 018/09	Control adult substantia nigra	Substantia nigra	57 years	49	M	Caucasian
A653_157.CEL	A653_157.CEL	Adult control substantia nigra, 016/09	Control adult substantia nigra	Substantia nigra	57 years	52	M	Caucasian
A653_772.CEL	A653_772.CEL	Adult control substantia nigra, 022/08	Control adult substantia nigra	Substantia nigra	57 years	95	F	Caucasian
A653_165.CEL	A653_165.CEL	Adult control substantia nigra, 039/06	Control adult substantia nigra	Substantia nigra	58 years	47	F	Caucasian
A653_286.CEL	A653_286.CEL	Adult control substantia nigra, 018/06	Control adult substantia nigra	Substantia nigra	58 years	67	M	Caucasian
A653_297.CEL	A653_297.CEL	Adult control substantia nigra, 025/09	Control adult substantia nigra	Substantia nigra	59 years	51	M	Caucasian
A653_1441.CEL	A653_1441.CEL	Adult control substantia nigra, 013/10	Control adult substantia nigra	Substantia nigra	60 years	68	M	Caucasian
A653_380.CEL	A653_380.CEL	Adult control substantia nigra, 022/09	Control adult substantia nigra	Substantia nigra	60 years	36	F	Caucasian
A653_874.CEL	A653_874.CEL	Adult control substantia nigra, 011/10	Control adult substantia nigra	Substantia nigra	60 years	40	M	Caucasian
A653_055.CEL	A653_055.CEL	Adult control substantia nigra, 018/08	Control adult substantia nigra	Substantia nigra	61 years	43	M	Caucasian
A653_883.CEL	A653_883.CEL	Adult control substantia nigra, 008/10	Control adult substantia nigra	Substantia nigra	61 years	47	M	Caucasian
A653_234.CEL	A653_234.CEL	Adult control substantia nigra, 032/08	Control adult substantia nigra	Substantia nigra	62 years	51	M	Caucasian
A653_762.CEL	A653_762.CEL	Adult control substantia nigra, 027/09	Control adult substantia nigra	Substantia nigra	62 years	62	M	Caucasian
A653_974.CEL	A653_974.CEL	Adult control substantia nigra, 001/10	Control adult substantia nigra	Substantia nigra	62 years	35	M	Caucasian
A653_1291.CEL	A653_1291.CEL	Adult control substantia nigra, 016/10	Control adult substantia nigra	Substantia nigra	63 years	35	F	Caucasian
A653_121.CEL	A653_121.CEL	Adult control substantia nigra, 023/09	Control adult substantia nigra	Substantia nigra	64 years	48	F	Caucasian
A653_243.CEL	A653_243.CEL	Adult control substantia nigra, 021/09	Control adult substantia nigra	Substantia nigra	65 years	40	M	Caucasian
A653_875.CEL	A653_875.CEL	Adult control substantia nigra, 003/10	Control adult substantia nigra	Substantia nigra	65 years	34	M	Caucasian
A653_142.CEL	A653_142.CEL	Adult control substantia nigra, 010/09	Control adult substantia nigra	Substantia nigra	66 years	48	M	Caucasian
A653_058.CEL	A653_058.CEL	Adult control substantia nigra, 015/09	Control adult substantia nigra	Substantia nigra	67 years	47	M	Caucasian
A653_1031.CEL	A653_1031.CEL	Adult control substantia nigra, 024/10	Control adult substantia nigra	Substantia nigra	68 years	62	F	Caucasian
A653_890.CEL	A653_890.CEL	Adult control substantia nigra, 007/10	Control adult substantia nigra	Substantia nigra	70 years	96	F	Caucasian
A653_522.CEL	A653_522.CEL	Adult control substantia nigra, 030/09	Control adult substantia nigra	Substantia nigra	71 years	70	F	Caucasian
A653_1090.CEL	A653_1090.CEL	Adult control substantia nigra, 025/10	Control adult substantia nigra	Substantia nigra	75 years	47	M	Caucasian
A653_112.CEL	A653_112.CEL	Adult control substantia nigra, 005/09	Control adult substantia nigra	Substantia nigra	76 years	50	M	Caucasian
A653_040.CEL	A653_040.CEL	Adult control substantia nigra, 013/09	Control adult substantia nigra	Substantia nigra	79 years	45	F	Caucasian
A653_147.CEL	A653_147.CEL	Adult control substantia nigra, 009/09	Control adult substantia nigra	Substantia nigra	83 years	50	F	Caucasian
Aud_18L.CEL	Aud_18L	Fetal control, temporal auditory neocortex, 18 weeks, left	Control fetal brain	Neocortex	18 weeks	< 1	M	Hispanic
Aud_18R.CEL	Aud_18R	Fetal control, temporal auditory neocortex, 18 weeks, right	Control fetal brain	Neocortex	18 weeks	< 1	M	Hispanic
Cbllm_18NA.CEL	Cbllm_18NA	Fetal control cerebellum, 18 weeks, NA	Control fetal brain	Cerebellum	18 weeks	< 1	M	Hispanic
DLPFC_18L.CEL	DLPFC_18L	Fetal control, dorsolateral prefrontal neocortex, 18 weeks, left	Control fetal brain	Neocortex	18 weeks	< 1	M	Hispanic
DLPFC_18R.CEL	DLPFC_18R	Fetal control, dorsolateral prefrontal neocortex, 18 weeks, right	Control fetal brain	Neocortex	18 weeks	< 1	M	Hispanic
Hipp_18L.CEL	Hipp_18L	Fetal control hippocampus, 18 weeks, left	Control fetal brain	Hippocampus	18 weeks	< 1	M	Hispanic
Hipp_18R.CEL	Hipp_18R	Fetal control hippocampus, 18 weeks, right	Control fetal brain	Hippocampus	18 weeks	< 1	M	Hispanic
MPFC_18L.CEL	MPFC_18L	Fetal control, medial prefrontal neocortex, 18 weeks, left	Control fetal brain	Neocortex	18 weeks	< 1	M	Hispanic
MPFC_18R.CEL	MPFC_18R	Fetal control, medial prefrontal neocortex, 18 weeks, right	Control fetal brain	Neocortex	18 weeks	< 1	M	Hispanic
MS_18L.CEL	MS_18L	Fetal control, motor-somatosensory neocortex, 18 weeks, left	Control fetal brain	Neocortex	18 weeks	< 1	M	Hispanic
MS_18R.CEL	MS_18R	Fetal control, motor-somatosensory neocortex, 18 weeks, right	Control fetal brain	Neocortex	18 weeks	< 1	M	Hispanic
Occ_18L.CEL	Occ_18L	Fetal control, occipital visual neocortex, 18 weeks, left	Control fetal brain	Neocortex	18 weeks	< 1	M	Hispanic
Occ_18R.CEL	Occ_18R	Fetal control, occipital visual neocortex, 18 weeks, right	Control fetal brain	Neocortex	18 weeks	< 1	M	Hispanic
Par_18L.CEL	Par_18L	Fetal control, parietal association neocortex, 18 weeks, left	Control fetal brain	Neocortex	18 weeks	< 1	M	Hispanic
Par_18R.CEL	Par_18R	Fetal control, parietal association neocortex, 18 weeks, right	Control fetal brain	Neocortex	18 weeks	< 1	M	Hispanic
Striat_18L.CEL	Striat_18L	Fetal control striatum, 18 weeks, left	Control fetal brain	Striatum	18 weeks	< 1	M	Hispanic
Striat_18R.CEL	Striat_18R	Fetal control striatum, 18 weeks, right	Control fetal brain	Striatum	18 weeks	< 1	M	Hispanic
Temp_18L.CEL	Temp_18L	Fetal control, temporal association neocortex, 18 weeks, left	Control fetal brain	Neocortex	18 weeks	< 1	M	Hispanic
Temp_18R.CEL	Temp_18R	Fetal control, temporal association neocortex, 18 weeks, right	Control fetal brain	Neocortex	18 weeks	< 1	M	Hispanic
Thal_18R.CEL	Thal_18R	Fetal control thalamus, 18 weeks, right	Control fetal brain	Thalamus	18 weeks	< 1	M	Hispanic
VLPFC_18L.CEL	VLPFC_18L	Fetal control, ventrolateral prefrontal neocortex, 18 weeks, left	Control fetal brain	Neocortex	18 weeks	< 1	M	Hispanic
VLPFC_18R.CEL	VLPFC_18R	Fetal control, ventrolateral prefrontal neocortex, 18 weeks, right	Control fetal brain	Neocortex	18 weeks	< 1	M	Hispanic
Aud_19L.CEL	Aud_19L	Fetal control, temporal auditory neocortex, 19 weeks, left	Control fetal brain	Neocortex	19 weeks	< 1	F	Caucasian
Aud_19R.CEL	Aud_19R	Fetal control, temporal auditory neocortex, 19 weeks, right	Control fetal brain	Neocortex	19 weeks	< 1	F	Caucasian
Cbllm_19L.CEL	Cbllm_19L	Fetal control cerebellum, 19 weeks, left	Control fetal brain	Cerebellum	19 weeks	< 1	F	Caucasian
Cbllm_19R.CEL	Cbllm_19R	Fetal control cerebellum, 19 weeks, righ	Control fetal brain	Cerebellum	19 weeks	< 1	F	Caucasian
DLPFC_19L.CEL	DLPFC_19L	Fetal control, dorsolateral prefrontal neocortex, 19 weeks, left	Control fetal brain	Neocortex	19 weeks	< 1	F	Caucasian
DLPFC_19R.CEL	DLPFC_19R	Fetal control, dorsolateral prefrontal neocortex, 19 weeks, right	Control fetal brain	Neocortex	19 weeks	< 1	F	Caucasian
Hipp_19L.CEL	Hipp_19L	Fetal control hippocampus, 19 weeks, left	Control fetal brain	Hippocampus	19 weeks	< 1	F	Caucasian
Hipp_19R.CEL	Hipp_19R	Fetal control hippocampus, 19 weeks, right	Control fetal brain	Hippocampus	19 weeks	< 1	F	Caucasian
MPFC_19L.CEL	MPFC_19L	Fetal control, medial prefrontal neocortex, 19 weeks, left	Control fetal brain	Neocortex	19 weeks	< 1	F	Caucasian
MPFC_19R.CEL	MPFC_19R	Fetal control, medial prefrontal neocortex, 19 weeks, right	Control fetal brain	Neocortex	19 weeks	< 1	F	Caucasian
MS_19L.CEL	MS_19L	Fetal control, motor-somatosensory neocortex, 19 weeks, left	Control fetal brain	Neocortex	19 weeks	< 1	F	Caucasian
MS_19R.CEL	MS_19R	Fetal control, motor-somatosensory neocortex, 19 weeks, right	Control fetal brain	Neocortex	19 weeks	< 1	F	Caucasian
Occ_19L.CEL	Occ_19L	Fetal control, occipital visual neocortex, 19 weeks, left	Control fetal brain	Neocortex	19 weeks	< 1	F	Caucasian
Occ_19R.CEL	Occ_19R	Fetal control, occipital visual neocortex, 19 weeks, right	Control fetal brain	Neocortex	19 weeks	< 1	F	Caucasian
Orbito_19L.CEL	Orbito_19L	Fetal control, orbital prefrontal neocortex, 19 weeks, left	Control fetal brain	Neocortex	19 weeks	< 1	F	Caucasian
Orbito_19R.CEL	Orbito_19R	Fetal control, orbital prefrontal neocortex, 19 weeks, right	Control fetal brain	Neocortex	19 weeks	< 1	F	Caucasian
Par_19L.CEL	Par_19L	Fetal control, parietal association neocortex, 19 weeks, left	Control fetal brain	Neocortex	19 weeks	< 1	F	Caucasian
Par_19R.CEL	Par_19R	Fetal control, parietal association neocortex, 19 weeks, right	Control fetal brain	Neocortex	19 weeks	< 1	F	Caucasian
Striat_19L.CEL	Striat_19L	Fetal control striatum, 19 weeks, left	Control fetal brain	Striatum	19 weeks	< 1	F	Caucasian
Striat_19R.CEL	Striat_19R	Fetal control striatum, 19 weeks, right	Control fetal brain	Striatum	19 weeks	< 1	F	Caucasian
Temp_19L.CEL	Temp_19L	Fetal control, temporal association neocortex, 19 weeks, left	Control fetal brain	Neocortex	19 weeks	< 1	F	Caucasian
Temp_19R.CEL	Temp_19R	Fetal control, temporal association neocortex, 19 weeks, right	Control fetal brain	Neocortex	19 weeks	< 1	F	Caucasian
Thal_19L.CEL	Thal_19L	Fetal control thalamus, 19 weeks, left	Control fetal brain	Thalamus	19 weeks	< 1	F	Caucasian
Thal_19R.CEL	Thal_19R	Fetal control thalamus, 19 weeks, right	Control fetal brain	Thalamus	19 weeks	< 1	F	Caucasian
VLPFC_19L.CEL	VLPFC_19L	Fetal control, ventrolateral prefrontal neocortex, 19 weeks, left	Control fetal brain	Neocortex	19 weeks	< 1	F	Caucasian
VLPFC_19R.CEL	VLPFC_19R	Fetal control, ventrolateral prefrontal neocortex, 19 weeks, right	Control fetal brain	Neocortex	19 weeks	< 1	F	Caucasian
Aud_21L.CEL	Aud_21L	Fetal control, temporal auditory neocortex, 21 weeks, left	Control fetal brain	Neocortex	21 weeks	< 1	F	Hispanic
Aud_21R.CEL	Aud_21R	Fetal control, temporal auditory neocortex, 21 weeks, right	Control fetal brain	Neocortex	21 weeks	< 1	F	Hispanic
Cbllm_21NA.CEL	Cbllm_21NA	Fetal control cerebellum, 21 weeks, NA	Control fetal brain	Cerebellum	21 weeks	< 1	F	Hispanic
DLPFC_21L.CEL	DLPFC_21L	Fetal control, dorsolateral prefrontal neocortex, 21 weeks, left	Control fetal brain	Neocortex	21 weeks	< 1	F	Hispanic
DLPFC_21R.CEL	DLPFC_21R	Fetal control, dorsolateral prefrontal neocortex, 21 weeks, right	Control fetal brain	Neocortex	21 weeks	< 1	F	Hispanic
Hipp_21L.CEL	Hipp_21L	Fetal control hippocampus, 21 weeks, left	Control fetal brain	Hippocampus	21 weeks	< 1	F	Hispanic
Hipp_21R.CEL	Hipp_21R	Fetal control hippocampus, 21 weeks, right	Control fetal brain	Hippocampus	21 weeks	< 1	F	Hispanic
MPFC_21L.CEL	MPFC_21L	Fetal control, medial prefrontal neocortex, 21 weeks, left	Control fetal brain	Neocortex	21 weeks	< 1	F	Hispanic
MPFC_21R.CEL	MPFC_21R	Fetal control, medial prefrontal neocortex, 21 weeks, right	Control fetal brain	Neocortex	21 weeks	< 1	F	Hispanic
MS_21L.CEL	MS_21L	Fetal control, motor-somatosensory neocortex, 21 weeks, left	Control fetal brain	Neocortex	21 weeks	< 1	F	Hispanic
MS_21R.CEL	MS_21R	Fetal control, motor-somatosensory neocortex, 21 weeks, right	Control fetal brain	Neocortex	21 weeks	< 1	F	Hispanic
Occ_21L.CEL	Occ_21L	Fetal control, occipital visual neocortex, 21 weeks, left	Control fetal brain	Neocortex	21 weeks	< 1	F	Hispanic
Occ_21R.CEL	Occ_21R	Fetal control, occipital visual neocortex, 21 weeks, right	Control fetal brain	Neocortex	21 weeks	< 1	F	Hispanic
Par_21L.CEL	Par_21L	Fetal control, parietal association neocortex, 21 weeks, left	Control fetal brain	Neocortex	21 weeks	< 1	F	Hispanic
Par_21R.CEL	Par_21R	Fetal control, parietal association neocortex, 21 weeks, right	Control fetal brain	Neocortex	21 weeks	< 1	F	Hispanic
Striat_21L.CEL	Striat_21L	Fetal control striatum, 21 weeks, left	Control fetal brain	Striatum	21 weeks	< 1	F	Hispanic
Striat_21R.CEL	Striat_21R	Fetal control striatum, 21 weeks, right	Control fetal brain	Striatum	21 weeks	< 1	F	Hispanic
Temp_21L.CEL	Temp_21L	Fetal control, temporal association neocortex, 21 weeks, left	Control fetal brain	Neocortex	21 weeks	< 1	F	Hispanic
Temp_21R.CEL	Temp_21R	Fetal control, temporal association neocortex, 21 weeks, right	Control fetal brain	Neocortex	21 weeks	< 1	F	Hispanic
Thal_21L.CEL	Thal_21L	Fetal control thalamus, 21 weeks, left	Control fetal brain	Thalamus	21 weeks	< 1	F	Hispanic
Thal_21R.CEL	Thal_21R	Fetal control thalamus, 21 weeks, right	Control fetal brain	Thalamus	21 weeks	< 1	F	Hispanic
VLPFC_21L.CEL	VLPFC_21L	Fetal control, ventrolateral prefrontal neocortex, 21 weeks, left	Control fetal brain	Neocortex	21 weeks	< 1	F	Hispanic
VLPFC_21R.CEL	VLPFC_21R	Fetal control, ventrolateral prefrontal neocortex, 21 weeks, right	Control fetal brain	Neocortex	21 weeks	< 1	F	Hispanic
Aud_23L.CEL	Aud_23L	Fetal control, temporal auditory neocortex, 23 weeks, left	Control fetal brain	Neocortex	23 weeks	< 1	F	Asian
Aud_23R.CEL	Aud_23R	Fetal control, temporal auditory neocortex, 23 weeks, right	Control fetal brain	Neocortex	23 weeks	< 1	F	Asian
Cbllm_23NA.CEL	Cbllm_23NA	Fetal control cerebellum, 23 weeks, NA	Control fetal brain	Cerebellum	23 weeks	< 1	F	Asian
DLPFC_23L.CEL	DLPFC_23L	Fetal control, dorsolateral prefrontal neocortex, 23 weeks, left	Control fetal brain	Neocortex	23 weeks	< 1	F	Asian
DLPFC_23R.CEL	DLPFC_23R	Fetal control, dorsolateral prefrontal neocortex, 23 weeks, right	Control fetal brain	Neocortex	23 weeks	< 1	F	Asian
Hipp_23L.CEL	Hipp_23L	Fetal control hippocampus, 23 weeks, left	Control fetal brain	Hippocampus	23 weeks	< 1	F	Asian
Hipp_23R.CEL	Hipp_23R	Fetal control hippocampus, 23 weeks, right	Control fetal brain	Hippocampus	23 weeks	< 1	F	Asian
MPFC_23L.CEL	MPFC_23L	Fetal control, medial prefrontal neocortex, 23 weeks, left	Control fetal brain	Neocortex	23 weeks	< 1	F	Asian
MPFC_23R.CEL	MPFC_23R	Fetal control, medial prefrontal neocortex, 23 weeks, right	Control fetal brain	Neocortex	23 weeks	< 1	F	Asian
MS_23L.CEL	MS_23L	Fetal control, motor-somatosensory neocortex, 23 weeks, left	Control fetal brain	Neocortex	23 weeks	< 1	F	Asian
MS_23R.CEL	MS_23R	Fetal control, motor-somatosensory neocortex, 23 weeks, right	Control fetal brain	Neocortex	23 weeks	< 1	F	Asian
Occ_23L.CEL	Occ_23L	Fetal control, occipital visual neocortex, 23 weeks, left	Control fetal brain	Neocortex	23 weeks	< 1	F	Asian
Occ_23R.CEL	Occ_23R	Fetal control, occipital visual neocortex, 23 weeks, right	Control fetal brain	Neocortex	23 weeks	< 1	F	Asian
Par_23L.CEL	Par_23L	Fetal control, parietal association neocortex, 23 weeks, left	Control fetal brain	Neocortex	23 weeks	< 1	F	Asian
Par_23R.CEL	Par_23R	Fetal control, parietal association neocortex, 23 weeks, right	Control fetal brain	Neocortex	23 weeks	< 1	F	Asian
Striat_23L.CEL	Striat_23L	Fetal control striatum, 23 weeks, left	Control fetal brain	Striatum	23 weeks	< 1	F	Asian
Striat_23R.CEL	Striat_23R	Fetal control striatum, 23 weeks, right	Control fetal brain	Striatum	23 weeks	< 1	F	Asian
Temp_23L.CEL	Temp_23L	Fetal control, temporal association neocortex, 23 weeks, left	Control fetal brain	Neocortex	23 weeks	< 1	F	Asian
Temp_23R.CEL	Temp_23R	Fetal control, temporal association neocortex, 23 weeks, right	Control fetal brain	Neocortex	23 weeks	< 1	F	Asian
Thal_23L.CEL	Thal_23L	Fetal control thalamus, 23 weeks, left	Control fetal brain	Thalamus	23 weeks	< 1	F	Asian
Thal_23R.CEL	Thal_23R	Fetal control thalamus, 23 weeks, right	Control fetal brain	Thalamus	23 weeks	< 1	F	Asian
VLPFC_23L.CEL	VLPFC_23L	Fetal control, ventrolateral prefrontal neocortex, 23 weeks, left	Control fetal brain	Neocortex	23 weeks	< 1	F	Asian
VLPFC_23R.CEL	VLPFC_23R	Fetal control, ventrolateral prefrontal neocortex, 23 weeks, right	Control fetal brain	Neocortex	23 weeks	< 1	F	Asian
A653_1474.CEL	A653_1474	hESC, rep3	hESC	hESC	NA	NA	NA	NA
A653_1475.CEL	A653_1475	hESC, rep4	hESC	hESC	NA	NA	NA	NA
A653_1476.CEL	A653_1476	hESC, rep5	hESC	hESC	NA	NA	NA	NA
A653_691.CEL	A653_691	hESC, rep1	hESC	hESC	NA	NA	NA	NA
A653_703.CEL	A653_703	Neural precursors, midbrain precursors 1, rep1	Neural precursors	Neural precursors	NA	NA	NA	NA
A653_713.CEL	A653_713	hESC-derived neurons, rep1	hESC-derived neurons	hESC-derived neurons	NA	NA	NA	NA
A653_716.CEL	A653_716	hESC-derived neurons, rep2	hESC-derived neurons	hESC-derived neurons	NA	NA	NA	NA
A653_717.CEL	A653_717	hESC, rep2	hESC	hESC	NA	NA	NA	NA
A653_727.CEL	A653_727	Neural precursors, neural precursors 1, rep2	Neural precursors	Neural precursors	NA	NA	NA	NA
A653_731.CEL	A653_731	hESC-derived neurons, rep3	hESC-derived neurons	hESC-derived neurons	NA	NA	NA	NA
A653_748.CEL	A653_748	Neural precursors, neural precursors 2, rep1	Neural precursors	Neural precursors	NA	NA	NA	NA
A653_768.CEL	A653_768	Neural precursors, midbrain precursors 2, rep2	Neural precursors	Neural precursors	NA	NA	NA	NA
		c	c
